# Supplementary material for: Chitosan-Functionalized Poly(β-Amino Ester) Hybrid System for Gene Delivery in Vaginal Mucosal Epithelial Cells
Source: Pharmaceutics. 2024 Jan 22;16(1):154. doi: 10.3390/pharmaceutics16010154 (PMC10818660; doi:10.3390/pharmaceutics16010154)
Supplement: Supplementary file 1 [file pharmaceutics-16-00154-s001.zip]

Archive with 1 entries (1 files):
- pharmaceutics-2780108-supplementary.pdf
